# Supplementary material for: Inhaled Nitric Oxide for Clinical Management of COVID-19: A Systematic Review and Meta-Analysis
Source: Int J Environ Res Public Health. 2022 Oct 6;19(19):12803. doi: 10.3390/ijerph191912803 (PMC9566710; doi:10.3390/ijerph191912803)
Supplement: Supplementary file 1 [file ijerph-19-12803-s001.zip]

Archive with 1 entries (1 files):
- ijerph-1905034-supplementary.pdf
